# Supplementary material for: Case report: Long-term voluntary Tyrosine Kinase Inhibitor (TKI) discontinuation in chronic myeloid leukemia (CML): Molecular evidence of an immune surveillance
Source: Front Oncol. 2023 Mar 16;13:1117781. doi: 10.3389/fonc.2023.1117781 (PMC10062417; doi:10.3389/fonc.2023.1117781)
Supplement: Supplementary file 1 [file Table_1.xlsx]

## Sheet: PTMadjust
	Supplemental Table 1: Pavlidis template matching gene expression profile following BCR::ABL-IS quantification during time course bulk transcriptome experiments
	rank	gene	Rvalues	pValues	qValues
	1	CYB5D2	0.9724347	0.00023873552	0.0290796896
	2	BPGM	0.9662738	0.00039398592	0.0290796896
	3	GPANK1	0.96397424	0.0004640376	0.0290796896
	4	S1PR5	0.91446525	0.0039229617	0.04998725
	5	RTTN	0.9077509	0.004721195	0.04998725
	6	FUT10	0.90470695	0.005111732	0.04998725
	7	TMEM126B	0.90049195	0.005682589	0.04998725
	8	PEX7	0.8994062	0.0058353557	0.04998725
	9	ZNF829	0.8985828	0.0059527783	0.04998725
	10	ZNF529	0.8948906	0.0064961244	0.04998725
	11	FAM122A	0.8930163	0.006782539	0.04998725
	12	CEP41	0.8927981	0.0068163415	0.04998725
	13	EPHA4	0.89184654	0.006964928	0.04998725
	14	AUTS2	0.89178485	0.006974625	0.04998725
	15	ADGRG1	0.89003915	0.007252272	0.04998725
	16	ARL16	0.88888633	0.0074390736	0.04998725
	17	ANKRD16	0.88311845	0.008415286	0.04998725
	18	GOLPH3	0.8826744	0.008493338	0.04998725
	19	KIAA1328	0.8814891	0.008703719	0.04998725
	20	IL21R	0.8811378	0.008766645	0.04998725
	21	STPG1	0.8796327	0.009039201	0.04998725
	22	MYO6	0.8780115	0.009338184	0.04998725
	23	OCLN	0.8779368	0.009352105	0.04998725
	24	PIP5K1B	0.87246674	0.010403436	0.04998725
	25	ZNF257	0.8698995	0.010919199	0.04998725
	26	UBXN2A	0.86953336	0.010993931	0.04998725
	27	DPY19L3	0.8655496	0.011826024	0.04998725
	28	KIAA0753	0.86128145	0.012756413	0.04998725
	29	CHIC1	0.8570389	0.013721452	0.04998725
	30	BCR	0.85459083	0.014296706	0.04998725
	31	TMEM42	0.85073274	0.015230807	0.04998725
	32	TCEAL4	0.8495174	0.015532066	0.04998725
	33	VPS13A	0.848323	0.015831426	0.04998725
	34	LRP6	0.84826726	0.015845472	0.04998725
	35	MAD2L2	0.8479376	0.015928715	0.04998725
	36	TFDP2	0.8478231	0.015957685	0.04998725
	37	ADHFE1	0.8466639	0.016252665	0.04998725
	38	C12orf75	0.843361	0.017110072	0.04998725
	39	FBXO45	0.8432493	0.01713951	0.04998725
	40	EIF1AY	0.84283894	0.017247902	0.04998725
	41	CDCA7L	0.84271014	0.017282004	0.04998725
	42	ZNF594	0.8423903	0.017366847	0.04998725
	43	CISH	0.84128	0.01766322	0.04998725
	44	TSTD1	0.8407723	0.017799692	0.04998725
	45	NF2	0.83846277	0.018428033	0.04998725
	46	SLFN13	0.83765286	0.01865132	0.04998725
	47	CDKL5	0.8358555	0.01915231	0.04998725
	48	FGFBP2	0.83478814	0.019453384	0.04998725
	49	SMC2	0.83472186	0.019472169	0.04998725
	50	C8orf37	0.834491	0.019537672	0.04998725
	51	DUS2	0.83434033	0.019580496	0.04998725
	52	ZXDA	0.8327295	0.020041615	0.04998725
	53	MID2	0.83178693	0.02031427	0.04998725
	54	TAF4B	0.83164424	0.020355728	0.04998725
	55	NDUFAF5	0.82993495	0.020856064	0.04998725
	56	GTF2IRD2B	0.8294901	0.020987403	0.04998725
	57	FAM134B	0.8294388	0.021002585	0.04998725
	58	TUBGCP3	0.8267628	0.021802878	0.04998725
	59	AHI1	0.8248881	0.022373624	0.04998725
	60	SUMO4	0.82404417	0.022633286	0.04998725
	61	HERC6	0.82371616	0.02273466	0.04998725
	62	CA13	0.8234555	0.022815403	0.04998725
	63	CMC4	0.8227277	0.02304172	0.04998725
	64	WDSUB1	0.8221656	0.023217356	0.04998725
	65	PPP1R3E	0.8207923	0.023649653	0.04998725
	66	KIF5B	0.81952435	0.024052795	0.04998725
	67	TRMT11	0.8187499	0.024300914	0.04998725
	68	CENPH	0.81734353	0.024755167	0.04998725
	69	PUS7L	0.8159039	0.025225073	0.04998725
	70	BBOF1	0.81488717	0.025559945	0.04998725
	71	THRAP3	0.8141212	0.025813868	0.04998725
	72	ZNF540	0.81383044	0.025910623	0.04998725
	73	CD244	0.81381315	0.025916383	0.04998725
	74	KIT	0.81375366	0.025936205	0.04998725
	75	LRRCC1	0.8128854	0.026226513	0.04998725
	76	TXLNG	0.8120024	0.026523607	0.04998725
	77	PPP2R2B	0.8104662	0.027044991	0.04998725
	78	UTY	0.81028867	0.027105602	0.04998725
	79	CCDC138	0.80943626	0.027397724	0.04998725
	80	C12orf45	0.80921376	0.027474267	0.04998725
	81	TOX	0.809015	0.02754275	0.04998725
	82	SERP1	0.8070439	0.028226994	0.04998725
	83	ZNF486	0.805896	0.028629832	0.04998725
	84	LDAH	0.80470514	0.029051116	0.04998725
	85	ACADSB	0.80438894	0.029163558	0.04998725
	86	CXorf57	0.8042659	0.029207371	0.04998725
	87	ZNF773	0.8020599	0.029999277	0.04998725
	88	NUBPL	0.80062455	0.0305209	0.04998725
	89	STRADB	0.8003117	0.030635267	0.04998725
	90	NSUN6	0.7994283	0.030959485	0.04998725
	91	SLC27A2	0.79938	0.030977258	0.04998725
	92	MRPL22	0.7987029	0.031227138	0.04998725
	93	KLRC1	0.79798836	0.031492047	0.04998725
	94	ZNF433	0.797867	0.03153716	0.04998725
	95	STK26	0.79784125	0.031546738	0.04998725
	96	THAP2	0.79698116	0.03186758	0.04998725
	97	ZNF286A	0.7960476	0.032217868	0.04998725
	98	ZFY	0.79531974	0.032492474	0.04998725
	99	ZNF534	0.7935406	0.03316916	0.04998725
	100	NAF1	0.79305166	0.03335649	0.04998725
	101	MCOLN2	0.79279464	0.033455197	0.04998725
	102	INTS5	0.79250896	0.033565108	0.04998725
	103	PUM3	0.79179436	0.033840906	0.04998725
	104	ZNF566	0.7906396	0.034289252	0.04998725
	105	INPP5F	0.79051113	0.034339324	0.04998725
	106	AMY2B	0.7904544	0.03436146	0.04998725
	107	ZFP3	0.7899734	0.0345494	0.04998725
	108	AC007566.10	0.78988767	0.03458295	0.04998725
	109	MBTD1	0.78971887	0.034649078	0.04998725
	110	ZNF30	0.7895289	0.034723576	0.04998725
	111	TBC1D31	0.78894305	0.034953896	0.04998725
	112	NCBP3	0.7887481	0.035030734	0.04998725
	113	HYKK	0.7882824	0.035214644	0.04998725
	114	WEE1	0.7881978	0.0352481	0.04998725
	115	ZNF197	0.78783876	0.03539034	0.04998725
	116	CCDC84	0.7877707	0.03541734	0.04998725
	117	PDCD5	0.7877325	0.035432503	0.04998725
	118	PTPRM	0.7876182	0.035477865	0.04998725
	119	DLEC1	0.7873236	0.035594977	0.04998725
	120	ZNF273	0.78560597	0.036282003	0.04998725
	121	SENP2	0.7852826	0.036412157	0.04998725
	122	TCEANC	0.7851933	0.036448143	0.04998725
	123	RGPD2	0.78491056	0.036562234	0.04998725
	124	ZNF155	0.7845817	0.036695164	0.04998725
	125	R3HCC1L	0.7845009	0.03672788	0.04998725
	126	ABCC4	0.78423536	0.03683547	0.04998725
	127	IFT88	0.78272414	0.037451107	0.04998725
	128	AGBL2	0.78266215	0.03747648	0.04998725
	129	DHRS12	0.77944034	0.038808398	0.04998725
	130	PLA2G12A	0.7782219	0.039318834	0.04998725
	131	ITFG2	0.77809185	0.039373536	0.04998725
	132	MIS18A	0.7780486	0.03939175	0.04998725
	133	SORBS3	0.7771301	0.039779346	0.04998725
	134	POLI	0.77645254	0.04006665	0.04998725
	135	TMEM64	0.7762814	0.040139385	0.04998725
	136	DENR	0.7757381	0.040370803	0.04998725
	137	IRAK2	0.7746922	0.040818397	0.04998725
	138	INPP5D	0.7744669	0.04091517	0.04998725
	139	TSPAN17	0.77348894	0.041336678	0.04998725
	140	IFNG	0.7733388	0.041401606	0.04998725
	141	DZIP3	0.7718385	0.042053472	0.04998725
	142	GEMIN8	0.77164143	0.042139508	0.04998725
	143	TCL1A	0.7704669	0.042654324	0.04998725
	144	MPP6	0.7703276	0.04271561	0.04998725
	145	BBS10	0.7701657	0.042786922	0.04998725
	146	LRBA	0.76982415	0.042937532	0.04998725
	147	PAPD7	0.7693838	0.04313215	0.04998725
	148	TRIM32	0.76902	0.043293282	0.04998725
	149	RBM43	0.7685437	0.043504763	0.04998725
	150	SAAL1	0.7685379	0.04350736	0.04998725
	151	EFCAB13	0.768365	0.043584254	0.04998725
	152	ZNF780A	0.7682964	0.043614794	0.04998725
	153	YPEL1	0.7669804	0.044202883	0.04998725
	154	DEDD2	0.7659817	0.04465209	0.04998725
	155	PGM2L1	0.7659191	0.044680323	0.04998725
	156	IL2RB	0.7653943	0.044917457	0.04998725
	157	IRAK1BP1	0.7652221	0.044995416	0.04998725
	158	CHST11	0.7651655	0.04502104	0.04998725
	159	AP4S1	0.76332146	0.045860797	0.04998725
	160	BDH2	0.7627417	0.046126585	0.04998725
	161	ST8SIA1	0.76219034	0.04638012	0.04998725
	162	TP53I13	0.7620903	0.046426196	0.04998725
	163	AKAP5	0.7619799	0.046477105	0.04998725
	164	IKZF2	0.76178277	0.04656804	0.04998725
	165	SLCO4C1	0.76125103	0.046813827	0.04998725
	166	ATAD2	0.7610069	0.046926916	0.04998725
	167	ZGRF1	0.7604893	0.04716717	0.04998725
	168	GAR1	0.76030475	0.04725299	0.04998725
	169	FAM169A	0.7595824	0.047589745	0.04998725
	170	RANBP6	0.75957555	0.04759295	0.04998725
	171	SLC25A53	0.7594879	0.047633886	0.04998725
	172	ANKRD36B	0.7594578	0.047647953	0.04998725
	173	YAF2	0.75932735	0.047708962	0.04998725
	174	MTMR8	0.7587166	0.047995117	0.04998725
	175	CEP290	0.7584107	0.048138782	0.04998725
	176	GLMN	0.75800806	0.048328243	0.04998725
	177	KRR1	0.7573016	0.04866165	0.04998725
	178	HLCS	0.7572913	0.048666526	0.04998725
	179	NEK11	0.7568265	0.048886586	0.04998725
	180	ZNF10	0.75669414	0.04894936	0.04998725
	181	SPRY1	0.75659347	0.04899713	0.04998725
	182	ZBTB26	0.7561923	0.049187727	0.04998725
	183	MLLT10	0.75589985	0.04932695	0.04998725
	184	STX18	0.7556239	0.04945851	0.04998725
	185	SH2D1B	0.7550679	0.049724147	0.04998725
	186	ISOC1	0.7548317	0.04983724	0.04998725
	187	HKR1	0.7546049	0.049945958	0.04998725
	188	YPEL2	0.7545188	0.04998725	0.04998725
